# Supplementary material for: Comparing the Accuracy of ChatGPT-4o, DeepSeek-V3, and Gemini 2.5 Flash in Answering Frequently Asked Questions About Systemic Lupus Erythematosus: Quantitative Study
Source: JMIR Form Res. 2026 Jun 8;10:e89156. doi: 10.2196/89156 (PMC13245641; doi:10.2196/89156)
Supplement: Multimedia Appendix 1 [file formative-v10-e89156-s001.xlsx]

## Sheet: IND
		Bahasa Indonesia
No	Pertanyaan	Deepseek V.3	Gemini 2.5 Flash	ChatGPT-4o
1	Apa itu lupus?	Lupus adalah penyakit autoimun kronis di mana sistem kekebalan tubuh menyerang jaringan dan organ tubuh sendiri, menyebabkan peradangan dan kerusakan. Penyakit ini bisa memengaruhi berbagai bagian tubuh, termasuk kulit, sendi, ginjal, sel darah, otak, jantung, dan paru-paru. Jenis-Jenis Lupus Systemic Lupus Erythematosus (SLE) – Jenis paling umum, memengaruhi banyak organ. Cutaneous Lupus – Hanya…	Lupus adalah penyakit autoimun kronis yang dikenal sebagai "penyakit seribu wajah" karena gejalanya yang bervariasi dan dapat menyerang berbagai organ tubuh. Apa itu penyakit autoimun? Dalam kondisi normal, sistem kekebalan tubuh (imun) kita berfungsi untuk melindungi tubuh dari infeksi dan serangan benda asing. Namun pada penyakit autoimun, sistem kekebalan tubuh justru salah mengenali dan menye…	Lupus adalah penyakit autoimun kronis di mana sistem kekebalan tubuh menyerang jaringan dan organ sehat sendiri. Biasanya, sistem kekebalan melindungi tubuh dari infeksi, tapi pada lupus, sistem ini menjadi overaktif dan menyerang bagian tubuh seperti kulit, sendi, ginjal, jantung, paru-paru, dan otak. Beberapa gejala lupus yang umum meliputi: Kelelahan yang parah Nyeri dan pembengkakan pada send…
2	Apakah lupus penyakit menular?	Tidak, lupus bukan penyakit menular. Lupus adalah penyakit autoimun, artinya sistem kekebalan tubuh menyerang jaringan dan organ tubuh sendiri karena kelainan dalam respon imun. Penyebab Lupus: Faktor genetik (riwayat keluarga). Faktor lingkungan seperti paparan sinar matahari, infeksi virus, atau obat tertentu. Perubahan hormon (misalnya pada wanita usia subur). Lupus tidak bisa menular melalui …	Tidak, lupus bukan penyakit menular. Lupus adalah penyakit autoimun kronis. Ini berarti sistem kekebalan tubuh penderita, yang seharusnya melawan infeksi dan penyakit, justru keliru menyerang jaringan dan organ sehat tubuhnya sendiri. Anda tidak akan tertular lupus melalui kontak langsung, udara, cairan tubuh, atau bahkan hubungan seksual dengan penderita lupus. Lupus berkembang karena kombinasi …	Lupus bukan penyakit menular. Lupus adalah penyakit autoimun, di mana sistem kekebalan tubuh menyerang jaringan dan organ tubuh sendiri secara tidak normal. Penyakit ini tidak bisa ditularkan dari orang ke orang melalui kontak fisik, udara, atau cara menular lainnya.
3	Apakah lupus berbahaya?	Ya, lupus (terutama Systemic Lupus Erythematosus/SLE) bisa berbahaya jika tidak dikelola dengan baik karena dapat menyerang berbagai organ tubuh dan menyebabkan komplikasi serius. Namun, dengan diagnosis dini dan pengobatan yang tepat, banyak penderita lupus bisa hidup dengan normal. Mengapa Lupus Berbahaya? Menyerang Multi-Organ Lupus dapat memengaruhi kulit, sendi, ginjal, jantung, paru-paru, o…	Ya, lupus adalah kondisi serius yang jika tidak ditangani dengan tepat dapat menyebabkan komplikasi berbahaya dan bahkan mengancam nyawa. Lupus adalah penyakit autoimun kronis, di mana sistem kekebalan tubuh yang seharusnya melindungi, justru menyerang sel-sel dan jaringan sehat dalam tubuh. Berikut adalah beberapa bahaya dan komplikasi yang bisa ditimbulkan oleh lupus: Kerusakan Organ: Lupus dap…	Lupus bisa berbahaya, tergantung pada seberapa parah penyakitnya dan organ tubuh mana yang terkena. Lupus adalah penyakit autoimun kronis di mana sistem kekebalan tubuh menyerang jaringan dan organ sendiri, seperti kulit, sendi, ginjal, jantung, dan paru-paru. Kalau lupus tidak dikendalikan dengan baik, bisa menyebabkan kerusakan organ yang serius, misalnya gagal ginjal atau masalah jantung, yang…
4	Siapa yang dapat terkena lupus?	Lupus adalah penyakit autoimun yang bisa menyerang siapa saja, tetapi beberapa kelompok lebih berisiko. Berikut adalah faktor-faktor yang memengaruhi kemungkinan seseorang terkena lupus: 1. Jenis Kelamin Wanita lebih sering terkena lupus dibandingkan pria (sekitar 90% penderita lupus adalah wanita). Hormon estrogen diduga berperan dalam meningkatkan risiko. 2. Usia Lupus paling sering terdiagnosi…	Lupus adalah penyakit autoimun yang dapat menyerang siapa saja, namun ada beberapa kelompok yang memiliki risiko lebih tinggi: 1. Jenis Kelamin: Wanita memiliki risiko jauh lebih tinggi terkena lupus dibandingkan pria, yaitu sekitar 9 dari 10 kasus lupus terjadi pada wanita. Hal ini diduga berkaitan dengan peran hormon, terutama estrogen. 2. Usia: Lupus umumnya didiagnosis pada usia produktif, ya…	Lupus adalah penyakit autoimun yang dapat menyerang siapa saja, tapi ada beberapa kelompok orang yang lebih berisiko terkena lupus, antara lain: Wanita — lupus lebih sering terjadi pada wanita, terutama wanita usia produktif (15-45 tahun). Sekitar 9 dari 10 penderita lupus adalah wanita. Orang dengan riwayat keluarga lupus — jika ada anggota keluarga yang memiliki lupus, risiko seseorang untuk te…
5	Apakah ada lebih dari satu tipe lupus?	Ya, ada beberapa jenis lupus, yang paling umum adalah Lupus Eritematosus Sistemik (LES). Berikut adalah tipe-tipe lupus utama: 1. Lupus Eritematosus Sistemik (Systemic Lupus Erythematosus/SLE) Paling serius dan paling umum, bisa menyerang berbagai organ (kulit, sendi, ginjal, jantung, paru-paru, otak, dll). Gejala bervariasi, seperti ruam kupu-kupu (malar rash), nyeri sendi, kelelahan, dan masala…	Ya, ada lebih dari satu tipe lupus. Lupus adalah penyakit autoimun kompleks yang dapat memengaruhi berbagai bagian tubuh. Berbagai jenis lupus meliputi: Lupus Eritematosus Sistemik (Systemic Lupus Erythematosus/SLE): Ini adalah jenis lupus yang paling umum dan serius. SLE dapat memengaruhi banyak organ tubuh, termasuk sendi, kulit, ginjal, jantung, paru-paru, dan sistem saraf. Gejalanya bervarias…	Ya, ada lebih dari satu tipe lupus. Lupus adalah penyakit autoimun yang bisa muncul dalam beberapa bentuk, di antaranya: Systemic Lupus Erythematosus (SLE) Ini adalah tipe lupus yang paling umum dan paling serius. SLE dapat menyerang berbagai organ tubuh seperti kulit, sendi, ginjal, jantung, paru-paru, dan sistem saraf. Cutaneous Lupus Erythematosus (CLE) Lupus tipe ini terutama mempengaruhi kul…
6	Seperti apa gejala lupus?	Lupus (Systemic Lupus Erythematosus/SLE) adalah penyakit autoimun kronis yang dapat menyerang berbagai organ tubuh, sehingga gejalanya sangat bervariasi tergantung pada organ yang terkena. Berikut adalah gejala umum lupus: 1. Gejala Umum (Non-Spesifik) Kelelahan ekstrem (sangat umum) Demam ringan tanpa penyebab jelas Penurunan berat badan tanpa alasan jelas Pembengkakan kelenjar getah bening 2. G…	Seperti apa gejala lupus? Lupus adalah penyakit autoimun kronis di mana sistem kekebalan tubuh yang seharusnya melindungi tubuh dari infeksi, malah menyerang sel dan jaringan sehat tubuh sendiri. Gejala lupus bisa sangat bervariasi pada setiap orang, tergantung pada organ atau jaringan tubuh mana yang terkena. Berikut adalah beberapa gejala umum lupus yang perlu diwaspadai: Gejala Umum Lupus Kele…	Lupus adalah penyakit autoimun kronis yang bisa menyerang berbagai bagian tubuh, terutama kulit, sendi, ginjal, dan organ lainnya. Gejalanya bisa sangat beragam tergantung bagian tubuh yang terkena, tapi beberapa gejala umum lupus antara lain: Ruam kulit Ruam merah berbentuk kupu-kupu di pipi dan hidung (dikenal sebagai "malar rash") Ruam di bagian tubuh lain, sering kali setelah terpapar sinar m…
7	Apakah lupus selalu ditandai dengan ruam kupu-kupu pada wajah?	Tidak, lupus tidak selalu ditandai dengan ruam kupu-kupu (malar rash) pada wajah. Meskipun ruam ini merupakan gejala khas pada Systemic Lupus Erythematosus (SLE), tidak semua penderita lupus mengalaminya. Fakta tentang Ruam Kupu-Kupu dan Lupus: Ruam kupu-kupu muncul pada sekitar 30-60% pasien lupus dan sering dipicu oleh paparan sinar matahari (fotosensitivitas). Lupus memiliki gejala yang sangat…	Tidak, lupus tidak selalu ditandai dengan ruam kupu-kupu pada wajah. Meskipun ruam kupu-kupu (juga dikenal sebagai "malar rash") adalah salah satu tanda paling khas dari lupus, terutama lupus eritematosus sistemik (SLE), namun tidak semua penderita lupus mengalaminya. Beberapa poin penting mengenai ruam kupu-kupu dan lupus: Gejala Khas, tetapi Tidak Universal: Sekitar setengah dari penderita lupu…	​​Tidak, lupus tidak selalu ditandai dengan ruam kupu-kupu pada wajah. Ruam kupu-kupu (malar rash) adalah salah satu tanda khas lupus, terutama pada lupus eritematosus sistemik (SLE), tetapi tidak semua penderita lupus mengalami ruam ini. Lupus adalah penyakit autoimun yang bisa menyerang berbagai organ dan sistem tubuh, dan gejalanya bisa sangat bervariasi, seperti: Nyeri sendi atau pembengkakan…
8	Bagaimana mendiagnosis lupus?	Diagnosis Lupus (Systemic Lupus Erythematosus/SLE) memerlukan evaluasi menyeluruh karena gejalanya mirip dengan penyakit lain. Berikut adalah pendekatan diagnostik yang umum digunakan: 1. Pemeriksaan Klinis (Gejala dan Tanda) Dokter akan mengevaluasi gejala khas lupus, seperti: Ruam wajah (butterfly rash) di pipi dan hidung. Nyeri sendi dan pembengkakan (artritis). Demam yang tidak jelas penyebab…	Mendiagnosis lupus bisa menjadi tantangan karena gejalanya sangat bervariasi dan dapat menyerupai kondisi medis lainnya. Tidak ada satu tes tunggal yang dapat secara pasti mendiagnosis lupus. Dokter akan mendiagnosis lupus berdasarkan kombinasi dari: 1. Riwayat Medis dan Pemeriksaan Fisik: Dokter akan menanyakan secara detail tentang gejala yang Anda alami, riwayat kesehatan keluarga, dan riwayat…	Mendiagnosis lupus, terutama lupus eritematosus sistemik (Systemic Lupus Erythematosus/SLE), bisa cukup kompleks karena gejalanya beragam dan mirip dengan penyakit lain. Berikut langkah-langkah umum dalam proses diagnosis lupus: 1. Riwayat medis dan pemeriksaan fisik Dokter akan menanyakan gejala yang dialami, seperti ruam kulit (terutama ruam kupu-kupu di wajah), nyeri sendi, kelelahan, demam, d…
9	Saya merasa nyeri di seluruh tubuh, apakah ini disebabkan oleh lupus?	Nyeri di seluruh tubuh bisa disebabkan oleh banyak kondisi, termasuk lupus (Systemic Lupus Erythematosus/SLE), tetapi tidak selalu. Lupus adalah penyakit autoimun yang bisa menyerang berbagai organ, dan gejalanya sangat bervariasi. Berikut beberapa tanda lupus yang mungkin relevan dengan keluhan Anda: Gejala Khas Lupus: Nyeri Sendi dan Otot (95% pasien lupus mengalaminya), sering di kedua sisi tu…	Nyeri di seluruh tubuh memang bisa menjadi salah satu gejala lupus. Lupus, atau Systemic Lupus Erythematosus (SLE), adalah penyakit autoimun kronis di mana sistem kekebalan tubuh secara keliru menyerang jaringan dan organ sehat dalam tubuh. Karena itu, gejalanya bisa sangat bervariasi dan memengaruhi banyak bagian tubuh. Gejala lupus yang sering terkait dengan nyeri meliputi: Nyeri otot dan sendi…	Nyeri di seluruh tubuh bisa disebabkan oleh berbagai hal, termasuk lupus, tapi juga banyak kondisi lain seperti flu, fibromyalgia, artritis, atau infeksi. Lupus adalah penyakit autoimun yang seringkali disertai gejala nyeri sendi dan otot, ruam kulit, kelelahan, dan gejala lainnya. Kalau kamu merasa nyeri menyebar di banyak tempat, terutama disertai tanda lain seperti ruam kulit (biasanya di waja…
10	Apa saja tanda-tanda awal dari lupus?	Lupus (Systemic Lupus Erythematosus/SLE) adalah penyakit autoimun yang dapat memengaruhi berbagai organ tubuh. Tanda-tanda awalnya seringkali tidak spesifik dan mirip dengan penyakit lain, sehingga diagnosis bisa sulit. Berikut beberapa gejala awal yang umum ditemukan pada lupus: 1. Kelelahan Ekstrem Rasa lelah yang berat dan terus-menerus, bahkan setelah istirahat cukup. 2. Ruam Kulit Khas Ruam …	Lupus adalah penyakit autoimun kronis yang bisa memengaruhi berbagai bagian tubuh, sehingga gejalanya bisa sangat bervariasi pada setiap orang. Namun, ada beberapa tanda-tanda awal yang umum dan perlu diwaspadai: Kelelahan ekstrem: Ini adalah salah satu gejala yang paling umum. Rasa lelah yang sangat parah dan tidak membaik meskipun sudah cukup istirahat seringkali menjadi tanda awal lupus. Nyeri…	Tanda-tanda awal lupus bisa bervariasi antar individu, tapi biasanya ada beberapa gejala umum yang sering muncul, antara lain: Kelelahan yang parah — merasa sangat lelah meskipun sudah cukup istirahat. Nyeri dan pembengkakan sendi — terutama pada tangan, pergelangan tangan, dan lutut. Ruam kulit — ruam merah berbentuk sayap kupu-kupu di pipi dan hidung (dikenal sebagai ruam malar). Demam ringan —…
11	Apa saja terapi lupus?	Lupus (Systemic Lupus Erythematosus/SLE) adalah penyakit autoimun kronis yang memerlukan penanganan multidisiplin. Terapi lupus bertujuan untuk mengontrol gejala, mencegah flare, dan mengurangi kerusakan organ. Berikut adalah beberapa pendekatan terapinya: 1. Terapi Non-Farmakologis Perlindungan dari Sinar Matahari: Gunakan tabir surya (SPF ≥30), pakai pakaian tertutup, dan hindari paparan langsu…	Lupus (Systemic Lupus Erythematosus/SLE) adalah penyakit autoimun kronis yang tidak bisa disembuhkan sepenuhnya, namun gejalanya dapat dikendalikan dengan terapi yang tepat. Tujuan utama pengobatan lupus adalah untuk mengendalikan peradangan, meringankan gejala, dan mencegah kerusakan organ. Berikut adalah jenis-jenis terapi lupus yang umum digunakan: Terapi Obat-obatan Obat Antiinflamasi Nonster…	Terapi lupus bertujuan mengendalikan peradangan, mengurangi gejala, dan mencegah komplikasi. Pilihan terapi bisa berbeda-beda tergantung tipe lupus (misalnya lupus eritematosus sistemik atau lupus kulit) dan tingkat keparahan penyakit. Berikut ini beberapa terapi yang umum digunakan untuk lupus: Obat Anti-inflamasi Nonsteroid (NSAID) Untuk mengurangi nyeri dan peradangan ringan, seperti nyeri sen…
12	Apakah ada makanan anti-radang yang bisa membantu pasien lupus?	Ya, ada beberapa makanan anti-radang yang dapat membantu pasien lupus dengan mengurangi peradangan dan memperkuat sistem imun. Namun, penting untuk diingat bahwa diet saja tidak bisa menggantikan pengobatan medis, tetapi dapat menjadi pendukung yang baik. Berikut beberapa rekomendasi makanan anti-radang untuk pasien lupus: 1. Makanan Kaya Omega-3 Asam lemak omega-3 memiliki sifat anti-radang yang…	Ya, ada beberapa jenis makanan anti-radang yang dapat membantu pasien lupus. Lupus adalah penyakit autoimun di mana sistem kekebalan tubuh menyerang jaringan dan organ tubuh sendiri, menyebabkan peradangan. Oleh karena itu, diet yang berfokus pada mengurangi peradangan dapat sangat membantu. Berikut adalah beberapa makanan anti-radang yang dianjurkan untuk pasien lupus: 1. Ikan Berlemak (Kaya Ome…	Ya, ada beberapa makanan yang dikenal memiliki sifat anti-radang dan bisa membantu pasien lupus dalam mengelola peradangan. Lupus adalah penyakit autoimun yang menyebabkan peradangan kronis, jadi diet dengan makanan anti-radang bisa membantu meredakan gejala. Berikut beberapa makanan anti-radang yang baik untuk pasien lupus: Ikan berlemak (salmon, sarden, makarel) Kaya akan asam lemak omega-3 yan…
13	POLA DIET SEPERTI APA YANG DIANJURKAN UNTUK MENCEGAH KEKAMBUHAN LUPUS?	Pola diet yang dianjurkan untuk mencegah kekambuhan lupus (Systemic Lupus Erythematosus/SLE) harus fokus pada mengurangi peradangan, mendukung sistem imun, dan menghindari pemicu flare. Berikut rekomendasi diet untuk pasien lupus: 1. Makanan yang Dianjurkan: Sayuran dan Buah Anti-Inflamasi: Sayuran hijau (bayam, brokoli, kale), wortel, ubi, bit. Buah tinggi antioksidan (blueberry, stroberi, jeruk…	Untuk mencegah kekambuhan lupus, pola diet yang dianjurkan adalah diet yang berfokus pada mengurangi peradangandan mendukung sistem kekebalan tubuh tanpa memicu respons autoimun yang berlebihan. Penting untuk diingat bahwa setiap individu bisa bereaksi berbeda terhadap makanan tertentu, jadi konsultasi dengan dokter atau ahli gizisangat dianjurkan untuk menyesuaikan diet yang paling tepat. Secara…	Untuk mencegah kekambuhan lupus, sangat penting menjaga pola diet yang seimbang dan anti-inflamasi. Lupus (SLE – Systemic Lupus Erythematosus) adalah penyakit autoimun kronis, dan meskipun makanan tidak bisa menyembuhkan lupus, pola makan tertentu dapat membantu mengurangi peradangan, memperkuat sistem imun, dan mencegah flare (kekambuhan). Berikut adalah panduan pola diet yang dianjurkan: ✅ Anju…
14	Apakah ada suplemen yang bermanfaat untuk pasien lupus?	Ya, ada beberapa suplemen yang mungkin bermanfaat untuk pasien lupus (Systemic Lupus Erythematosus/SLE), tetapi penggunaannya harus selalu dikonsultasikan dengan dokter terlebih dahulu karena lupus adalah penyakit kompleks yang memerlukan penanganan medis yang tepat. Beberapa suplemen yang sering diteliti atau direkomendasikan untuk mendukung kesehatan pasien lupus antara lain: 1. Vitamin D Banya…	Lupus adalah penyakit autoimun kronis, dan pengelolaannya biasanya melibatkan obat-obatan yang diresepkan dokter. Namun, beberapa suplemen memang menunjukkan potensi manfaat dalam membantu meredakan gejala dan mendukung kesehatan pasien lupus, meskipun penggunaannya harus selalu didiskusikan terlebih dahulu dengan dokter karena beberapa suplemen bisa berinteraksi dengan obat atau memperburuk kond…	Lupus adalah penyakit autoimun yang kompleks, dan penanganannya biasanya melibatkan obat-obatan dari dokter spesialis, serta perubahan gaya hidup. Mengenai suplemen, ada beberapa yang kadang direkomendasikan sebagai tambahan, tapi harus sangat hati-hati dan selalu konsultasi dulu dengan dokter atau ahli reumatologi sebelum mengonsumsinya, karena beberapa suplemen bisa berinteraksi dengan obat lup…
15	BAGAIMANA CARA MENGURANGI NYERI SENDI PADA ORANG DENGAN LUPUS (ODAPUS)?	Nyeri sendi adalah gejala umum pada penderita Lupus Erythematosus Sistemik (LES) atau Odapus (Orang Dengan Lupus). Berikut beberapa cara untuk mengurangi nyeri sendi pada Odapus: 1. Pengobatan Medis Obat Antiinflamasi Nonsteroid (OAINS) seperti ibuprofen atau naproxen untuk mengurangi peradangan dan nyeri. Kortikosteroid (misalnya prednison) untuk mengatasi peradangan berat. Obat Antimalaria sepe…	Mengelola Nyeri Sendi pada Lupus Nyeri sendi adalah gejala umum dan seringkali mengganggu bagi Odapus (Orang dengan Lupus). Mengelola nyeri ini adalah bagian penting dari perawatan lupus secara keseluruhan. Berikut adalah beberapa cara yang dapat membantu mengurangi nyeri sendi pada Odapus: 1. Pengobatan Medis Obat Antiinflamasi Nonsteroid (OAINS): Untuk nyeri ringan hingga sedang, dokter mungkin…	Nyeri sendi merupakan salah satu gejala paling umum pada orang dengan lupus (ODAPUS). Untuk mengurangi nyeri sendi pada ODAPUS, pendekatannya harus holistik, mencakup pengobatan medis, perubahan gaya hidup, dan perawatan pendukung. Berikut beberapa cara yang bisa dilakukan: 1. Pengobatan Medis a. Obat Anti-inflamasi Nonsteroid (OAINS) Contoh: ibuprofen, naproxen. Membantu mengurangi peradangan da…
16	Apakah minum obat lupus dalam jangka panjang akan merusak ginjal?	Penggunaan obat lupus dalam jangka panjang memang berpotensi memengaruhi kesehatan ginjal, tetapi hal ini tergantung pada jenis obat, dosis, dan kondisi pasien secara individual. Lupus (terutama Systemic Lupus Erythematosus/SLE) sendiri dapat menyerang ginjal (lupus nephritis), sehingga pengobatan seringkali diperlukan untuk mencegah kerusakan organ. Obat Lupus yang Berpotensi Memengaruhi Ginjal …	Penting untuk memahami bahwa kerusakan ginjal adalah salah satu komplikasi serius dari penyakit lupus itu sendiri (lupus nefritis), bukan selalu efek samping langsung dari semua obat lupus. Faktanya, banyak obat lupus justru diberikan untuk melindungi ginjal dari kerusakan akibat peradangan autoimun yang disebabkan oleh lupus. Berikut penjelasannya: 1. Lupus dan Ginjal: Lupus (Systemic Lupus Eryt…	Minum obat lupus dalam jangka panjang tidak selalu merusak ginjal, tapi efeknya tergantung pada jenis obat yang digunakan dan kondisi pasien. Beberapa hal yang perlu diperhatikan: Obat lupus umum seperti hydroxychloroquine (plaquenil) biasanya relatif aman untuk ginjal dan justru membantu mengendalikan penyakit lupus. Obat imunosupresan atau kortikosteroid bisa memiliki efek samping, termasuk pot…
17	Apa makanan yang harus dihindari Odapus (Orang dengan Lupus)?	Odapus (Orang dengan Lupus) perlu memperhatikan pola makan mereka untuk mengurangi gejala dan mencegah kekambuhan. Berikut beberapa jenis makanan yang sebaiknya dihindari atau dibatasi: 1. Makanan Tinggi Garam (Natrium) Contoh: Makanan kaleng, fast food, keripik, makanan olahan, dan makanan yang diawetkan. Alasan: Dapat meningkatkan tekanan darah dan risiko edema (pembengkakan), terutama jika Oda…	Bagi Odapus (Orang dengan Lupus), ada beberapa jenis makanan yang sebaiknya dihindari atau dibatasi karena dapat memperburuk gejala atau memicu kekambuhan (flare). Berikut adalah daftar makanan tersebut: Makanan dengan Lemak Jenuh dan Lemak Trans Tinggi: Makanan ini dapat memperburuk peradangan dan meningkatkan risiko penyakit kardiovaskular (jantung dan stroke) yang rentan dialami Odapus. Contoh…	Odapus (Orang dengan Lupus) sebaiknya menghindari beberapa jenis makanan yang bisa memicu peradangan atau memperburuk gejala lupus. Berikut beberapa makanan yang biasanya disarankan untuk dihindari: Makanan tinggi lemak jenuh dan trans Contohnya: gorengan, makanan cepat saji, makanan olahan, margarin, dan makanan yang mengandung minyak terhidrogenasi. Jenis lemak ini dapat meningkatkan risiko pen…
18	Apakah penderita lupus boleh hamil?	Penderita lupus (Systemic Lupus Erythematosus/SLE) boleh hamil, tetapi kehamilan pada pasien lupus dianggap berisiko tinggi dan memerlukan perencanaan serta pemantauan ketat oleh dokter spesialis rheumatologi dan kebidanan. Faktor yang Perlu Dipertimbangkan Sebelum Hamil: Kondisi Lupus Harus Stabil (Remisi) Disarankan lupus dalam remisi setidaknya 6 bulan sebelum hamil untuk mengurangi risiko fla…	Ya, penderita lupus boleh hamil, dan sebagian besar wanita dengan lupus dapat memiliki kehamilan yang sukses dan bayi yang sehat. Namun, kehamilan pada penderita lupus dianggap sebagai kehamilan berisiko tinggi dan memerlukan perencanaan serta pemantauan yang cermat dari dokter. Berikut beberapa poin penting yang perlu diketahui: 1. Perencanaan Kehamilan Sangat Penting: Remisi Penyakit: Sebaiknya…	Penderita lupus boleh hamil, tapi kehamilan pada wanita dengan lupus membutuhkan perhatian khusus dan pengelolaan medis yang ketat. Lupus adalah penyakit autoimun yang bisa memengaruhi berbagai organ tubuh, dan kondisi ini bisa memengaruhi kehamilan serta kesehatan ibu dan janin. Beberapa hal yang perlu diperhatikan untuk penderita lupus yang ingin hamil: Kondisi lupus harus dalam keadaan remissi…
19	Apakah lupus dapat disembuhkan?	Lupus (terutama Systemic Lupus Erythematosus/SLE) adalah penyakit autoimun kronis yang tidak dapat disembuhkan sepenuhnya, tetapi dapat dikelola dengan baik melalui pengobatan dan perubahan gaya hidup. Hal yang Perlu Diketahui tentang Lupus: Tidak Ada Obat Sembuh Total – Lupus adalah penyakit seumur hidup, tetapi gejalanya bisa dikontrol hingga pasien mencapai remisi (kondisi tanpa gejala). Pengo…	Sayangnya, lupus belum dapat disembuhkan. Lupus adalah penyakit autoimun jangka panjang (kronis) yang menyebabkan sistem kekebalan tubuh menyerang jaringannya sendiri. Meskipun belum ada obatnya, ada banyak pengobatan dan perubahan gaya hidup yang dapat membantu mengelola gejala, mencegah kekambuhan (flare-up), dan meminimalkan kerusakan pada sendi dan organ. Tujuan utama pengobatan lupus adalah:…	Lupus, atau systemic lupus erythematosus (SLE), saat ini belum bisa disembuhkan sepenuhnya. Namun, penyakit ini bisa dikendalikan dengan pengobatan yang tepat dan perubahan gaya hidup sehingga penderitanya dapat menjalani kehidupan yang cukup normal. Tujuan pengobatan lupus biasanya untuk: Mengurangi peradangan dan gejala Mencegah kerusakan organ Mencegah flare-up (kambuhnya penyakit) Obat-obatan…
20	Apakah Odapus (Orang dengan Lupus) tidak boleh terkena sinar matahari sama sekali?	Orang dengan Lupus (Odapus) tidak harus menghindari sinar matahari sama sekali, tetapi perlu membatasi paparan dan melindungi diri dengan baik karena sinar UV (ultraviolet) dapat memicu kekambuhan gejala atau flare-up pada banyak penderita Lupus. Alasan Harus Berhati-hati dengan Sinar Matahari: Fotosensitivitas: Sekitar 60-70% Odapus sangat sensitif terhadap sinar UV, yang dapat menyebabkan: Ruam…	Odapus dan Sinar Matahari: Perlukah Menghindar Sepenuhnya? Penting bagi Odapus (Orang dengan Lupus) untuk membatasi paparan sinar matahari langsung, namun bukan berarti harus menghindarinya sama sekali. Sinar ultraviolet (UV) dalam cahaya matahari dapat memicu atau memperburuk gejala lupus pada banyak Odapus. Ini dikenal sebagai fotosensitivitas. Mengapa Sinar Matahari Berbahaya bagi Odapus? Memi…	Odapus (Orang dengan Lupus) memang dianjurkan untuk menghindari paparan sinar matahari secara langsung, terutama sinar UV (ultraviolet). Namun, ini bukan berarti mereka tidak boleh sama sekali terkena sinar matahari, tapi lebih ke membatasi dan melindungi diri dari paparan berlebihan yang bisa memicu atau memperburuk gejala lupus. Beberapa hal yang perlu diperhatikan oleh Odapus terkait sinar mat…
21	Apakah diet bebas gluten bermanfaat untuk lupus?	Diet bebas gluten tidak secara langsung terbukti mengobati atau meredakan gejala lupus (Systemic Lupus Erythematosus/SLE) pada sebagian besar pasien. Namun, ada beberapa pertimbangan penting terkait lupus dan diet bebas gluten: 1. Lupus dan Gluten: Tidak Ada Hubungan Langsung Lupus adalah penyakit autoimun di mana sistem kekebalan menyerang jaringan tubuh sendiri, sementara sensitivitas gluten (s…	Hubungan antara diet bebas gluten dan lupus cukup kompleks, dan manfaatnya bervariasi tergantung pada individu. Berikut adalah beberapa poin penting: Penyakit Celiac dan Lupus: Ada hubungan yang diketahui antara penyakit celiac (gangguan autoimun yang dipicu oleh gluten) dan lupus. Orang dengan penyakit celiac memiliki kemungkinan lebih tinggi untuk mengembangkan penyakit autoimun lainnya, termas…	Diet bebas gluten kadang-kadang dipertimbangkan oleh beberapa orang dengan lupus, tapi manfaatnya tidak selalu jelas dan bisa berbeda-beda tergantung individu. Lupus adalah penyakit autoimun yang menyebabkan peradangan di berbagai bagian tubuh. Gluten adalah protein yang ditemukan dalam gandum, barley, dan rye, yang bisa memicu reaksi pada orang dengan penyakit celiac atau sensitivitas gluten non…
22	Bagaimana saya mengendalikan gejala lupus dan meningkatkan kualitas hidup saya?	Mengendalikan gejala lupus dan meningkatkan kualitas hidup membutuhkan pendekatan holistik yang melibatkan pengobatan medis, penyesuaian gaya hidup, dan dukungan emosional. Berikut beberapa langkah yang dapat Anda lakukan: 1. Ikuti Perawatan Medis dengan Disiplin Konsumsi obat sesuai resep: Obat seperti antiinflamasi nonsteroid (NSAID), kortikosteroid, imunosupresan, atau antimalarial (seperti hi…	Mengendalikan gejala lupus dan meningkatkan kualitas hidup sangat mungkin dilakukan dengan kombinasi pengobatan medis dan perubahan gaya hidup. Berikut adalah beberapa strategi utama yang bisa Anda terapkan: 1. Ikuti Rencana Perawatan Medis dengan Disiplin Minum Obat Sesuai Anjuran Dokter: Ini adalah langkah paling penting. Lupus tidak bisa disembuhkan, tetapi gejalanya dapat dikelola dengan obat…	Mengendalikan gejala lupus dan meningkatkan kualitas hidup memang bisa jadi tantangan, tapi ada beberapa langkah penting yang bisa membantu kamu mengelola kondisi ini dengan lebih baik: Konsultasi dan Pengobatan Rutin Selalu rutin kontrol ke dokter spesialis, biasanya rheumatologist, untuk mendapatkan pengobatan yang tepat sesuai dengan kondisi lupus kamu. Obat-obatan seperti kortikosteroid, imun…

## Sheet: ENG 
		English
No		Deepseek V.3	Gemini 2.5 Flash	ChatGPT-4o
1	What is lupus?	Lupus is a chronic autoimmune disease in which the immune system attacks the body's own tissues and organs, causing inflammation and damage. This disease can affect various parts of the body, including the skin, joints, kidneys, blood cells, brain, heart, and lungs. Types of Lupus Systemic Lupus Erythematosus (SLE) – The most common type, affecting multiple organs. Cutaneous Lupus – Affects only …	Lupus is a chronic autoimmune disease known as the "disease with a thousand faces" because its symptoms vary and can affect various organs of the body. What is an autoimmune disease? Normally, our immune system functions to protect the body from infection and foreign invaders. However, in autoimmune diseases, the immune system mistakenly recognizes and attacks the body's own healthy cells and tis…	Lupus is a chronic autoimmune disease in which the body's immune system attacks its own healthy tissues and organs. Normally, the immune system protects the body from infection, but in lupus, this system becomes overactive and attacks parts of the body such as the skin, joints, kidneys, heart, lungs, and brain. Some common symptoms of lupus include: Severe fatigue Joint pain and swelling Skin ras…
2	Is lupus a contagious disease?	No, lupus is not contagious. Lupus is an autoimmune disease, meaning the immune system attacks the body's own tissues and organs due to an abnormal immune response. Causes of Lupus: Genetic factors (family history). Environmental factors such as sun exposure, viral infections, or certain medications. Hormonal changes (e.g., in women of childbearing age). Lupus cannot be transmitted through physic…	No, lupus is not contagious. Lupus is a chronic autoimmune disease. This means the sufferer's immune system, which is supposed to fight infection and disease, mistakenly attacks the body's own healthy tissues and organs. You cannot contract lupus through direct contact, airborne droplets, bodily fluids, or even sexual contact with someone who has lupus. Lupus develops due to a combination of gene…	Lupus is not contagious. It is an autoimmune disease, where the immune system abnormally attacks the body's own tissues and organs. It cannot be transmitted from person to person through physical contact, the air, or other infectious means.
3	Is lupus dangerous?	Yes, lupus (especially Systemic Lupus Erythematosus/SLE) can be dangerous if not properly managed because it can affect various organs of the body and cause serious complications. However, with early diagnosis and proper treatment, many people with lupus can live normal lives. Why Is Lupus Dangerous? Multi-Organ Attack Lupus can affect the skin, joints, kidneys, heart, lungs, brain, and blood cel…	Yes, lupus is a serious condition that, if not properly treated, can lead to dangerous and even life-threatening complications. Lupus is a chronic autoimmune disease in which the immune system, which is supposed to protect the body, attacks healthy cells and tissues. Here are some of the dangers and complications that lupus can cause: Organ Damage: Lupus can affect various organs of the body, inc…	Lupus can be dangerous, depending on the severity of the disease and which organs are affected. Lupus is a chronic autoimmune disease in which the immune system attacks its own tissues and organs, such as the skin, joints, kidneys, heart, and lungs. If lupus is not properly controlled, it can cause serious organ damage, such as kidney failure or heart problems, which can be life-threatening. Howe…
4	Who can get lupus?	Lupus is an autoimmune disease that can affect anyone, but some groups are at higher risk. The following factors influence a person's likelihood of developing lupus: 1. Gender Women are more likely to develop lupus than men (about 90% of people with lupus are women). The hormone estrogen is thought to play a role in increasing the risk. 2. Age Lupus is most often diagnosed between the ages of 15 …	Lupus is an autoimmune disease that can affect anyone, but there are several groups that are at higher risk: 1. Gender: Women have a much higher risk of developing lupus than men, with approximately 9 out of 10 cases occurring in women. This is thought to be related to the role of hormones, especially estrogen. 2. Age: Lupus is generally diagnosed in the productive years, between 15 and 45 years,…	Lupus is an autoimmune disease that can affect anyone, but there are several groups of people who are at higher risk of developing lupus, including: Women — lupus is more common in women, especially women of childbearing age (15-45 years old). Approximately 9 out of 10 people with lupus are women. People with a family history of lupus — if a family member has lupus, a person's risk of developing …
5	Is there more than one type of lupus?	Yes, there are several types of lupus, the most common being Systemic Lupus Erythematosus (SLE). Here are the main types of lupus: 1. Systemic Lupus Erythematosus (SLE) This is the most serious and most common, and can affect various organs (skin, joints, kidneys, heart, lungs, brain, etc.). Symptoms vary, including a butterfly rash (malar rash), joint pain, fatigue, and kidney problems. 2. Disco…	Yes, there is more than one type of lupus. Lupus is a complex autoimmune disease that can affect many parts of the body. The different types of lupus include: Systemic Lupus Erythematosus (SLE): This is the most common and serious type of lupus. SLE can affect many organs of the body, including the joints, skin, kidneys, heart, lungs, and nervous system. Symptoms vary from mild to severe and can …	Yes, there is more than one type of lupus. Lupus is an autoimmune disease that can manifest in several forms, including: Systemic Lupus Erythematosus (SLE) This is the most common and most serious type of lupus. SLE can affect various organs of the body, such as the skin, joints, kidneys, heart, lungs, and nervous system. Cutaneous Lupus Erythematosus (CLE) This type of lupus primarily affects th…
6	What are the symptoms of lupus?	Lupus (Systemic Lupus Erythematosus/SLE) is a chronic autoimmune disease that can attack various organs of the body, so the symptoms vary greatly depending on the organ affected. Here are the common symptoms of lupus: 1. General (Non-Specific) Symptoms Extreme fatigue (very common) Low-grade fever without an obvious cause Unexplained weight loss Swollen lymph nodes 2. Skin & Hair Symptoms Butterf…	What are the symptoms of lupus? Lupus is a chronic autoimmune disease in which the immune system, which is supposed to protect the body from infection, instead attacks the body's own healthy cells and tissues. Lupus symptoms can vary greatly from person to person, depending on which organs or tissues are affected. Here are some common symptoms of lupus to watch out for: Common Symptoms of Lupus E…	Lupus is a chronic autoimmune disease that can attack various parts of the body, especially the skin, joints, kidneys, and other organs. Symptoms can vary greatly depending on the part of the body affected, but some common symptoms of lupus include: Skin rash A red, butterfly-shaped rash on the cheeks and nose (known as a "malar rash") A rash on other parts of the body, often after sun exposure J…
7	Is lupus always characterized by a butterfly rash on the face?	No, lupus is not always characterized by a butterfly rash (malar rash) on the face. Although this rash is a characteristic symptom of Systemic Lupus Erythematosus (SLE), not all people with lupus experience it. Facts about Butterfly Rashes and Lupus: A butterfly rash appears in approximately 30-60% of lupus patients and is often triggered by sun exposure (photosensitivity). Lupus has a wide varie…	No, lupus is not always characterized by a butterfly rash on the face. Although a butterfly rash (also known as a "malar rash") is one of the most characteristic signs of lupus, especially systemic lupus erythematosus (SLE), not everyone with lupus experiences it. Some important points about the butterfly rash and lupus: Typical, but Not Universal Symptoms: About half of people with lupus experie…	No, lupus isn't always characterized by a butterfly rash on the face. A butterfly rash (malar rash) is a hallmark sign of lupus, especially systemic lupus erythematosus (SLE), but not everyone with lupus experiences this rash. Lupus is an autoimmune disease that can affect various organs and systems of the body, and symptoms can vary widely, including: Joint pain or swelling Severe fatigue Unexpl…
8	How is lupus diagnosed?	Diagnosing lupus (systemic lupus erythematosus/SLE) requires a thorough evaluation because its symptoms are similar to those of other diseases. The following is a commonly used diagnostic approach: 1. Clinical Examination (Symptoms and Signs) The doctor will evaluate for typical lupus symptoms, such as: A facial rash (butterfly rash) on the cheeks and nose. Joint pain and swelling (arthritis). Un…	Diagnosing lupus can be challenging because its symptoms vary widely and can mimic other medical conditions. No single test can definitively diagnose lupus. Your doctor will diagnose lupus based on a combination of: 1. Medical History and Physical Examination: Your doctor will ask you in detail about your symptoms, family medical history, and any past medical conditions. Additionally, a physical …	Diagnosing lupus, especially systemic lupus erythematosus (SLE), can be quite complex because its symptoms are diverse and similar to those of other diseases. Here are the general steps in the lupus diagnosis process: 1. Medical history and physical examination The doctor will ask about symptoms experienced, such as skin rashes (especially the butterfly rash on the face), joint pain, fatigue, fev…
9	I feel pain all over my body, is this caused by lupus?	Pain throughout the body can be caused by many conditions, including lupus (Systemic Lupus Erythematosus/SLE), but not always. Lupus is an autoimmune disease that can affect various organs, and its symptoms vary widely. Here are some signs of lupus that may be relevant to your complaint: Typical Lupus Symptoms: Joint and Muscle Pain (95% of lupus patients experience this), often on both sides of …	Body pain can be a symptom of lupus. Lupus, or Systemic Lupus Erythematosus (SLE), is a chronic autoimmune disease in which the immune system mistakenly attacks healthy tissues and organs in the body. Therefore, symptoms can vary widely and affect many parts of the body. Lupus symptoms often associated with pain include: Muscle and joint pain: This is a very common symptom of lupus. Pain, stiffne…	Pain throughout the body can be caused by a variety of things, including lupus, but also many other conditions such as the flu, fibromyalgia, arthritis, or infections. Lupus is an autoimmune disease that often presents with symptoms of joint and muscle pain, skin rashes, fatigue, and other symptoms. If you experience widespread pain, especially if accompanied by other signs such as a skin rash (u…
10	What are the early signs of lupus?	Lupus (Systemic Lupus Erythematosus/SLE) is an autoimmune disease that can affect various organs of the body. Early signs are often nonspecific and similar to those of other diseases, making diagnosis difficult. Here are some common early symptoms of lupus: 1. Extreme Fatigue A persistent, severe feeling of fatigue, even after adequate rest. 2. Typical Skin Rashes Butterfly rash (malar rash): A r…	Lupus is a chronic autoimmune disease that can affect many parts of the body, so symptoms can vary greatly from person to person. However, there are some common early signs to watch out for: Extreme fatigue: This is one of the most common symptoms. Severe fatigue that doesn't improve with adequate rest is often an early sign of lupus. Joint pain and swelling: Lupus often causes pain, stiffness, a…	The early signs of lupus can vary from person to person, but there are usually some common symptoms that often appear, including: Severe fatigue — feeling extremely tired even after getting enough rest. Joint pain and swelling — especially in the hands, wrists, and knees. Skin rash — a red, butterfly-shaped rash on the cheeks and nose (known as a malar rash). Low-grade fever — for no apparent rea…
11	What are the therapies for lupus?	Lupus (Systemic Lupus Erythematosus/SLE) is a chronic autoimmune disease that requires multidisciplinary management. Lupus therapy aims to control symptoms, prevent flares, and reduce organ damage. Here are some treatment approaches: 1. Non-Pharmacological Therapy Sun Protection: Use sunscreen (SPF ≥30), wear covered clothing, and avoid direct exposure to UV rays. Balanced Diet: Consume anti-infl…	Lupus (Systemic Lupus Erythematosus/SLE) is a chronic autoimmune disease that cannot be completely cured, but its symptoms can be controlled with appropriate therapy. The main goals of lupus treatment are to control inflammation, relieve symptoms, and prevent organ damage. The following are common types of lupus therapy: Drug Therapy Nonsteroidal Anti-Inflammatory Drugs (NSAIDs): Such as ibuprofe…	Lupus therapy aims to control inflammation, reduce symptoms, and prevent complications. Treatment options vary depending on the type of lupus (e.g., systemic lupus erythematosus or cutaneous lupus) and the severity of the disease. Here are some commonly used therapies for lupus: Nonsteroidal Anti-Inflammatory Drugs (NSAIDs) To reduce pain and mild inflammation, such as joint pain and fever. Corti…
12	Are there any anti-inflammatory foods that can help lupus patients?	Yes, there are several anti-inflammatory foods that can help lupus patients by reducing inflammation and strengthening the immune system. However, it's important to remember that diet alone cannot replace medical treatment, but it can be a good support. Here are some recommended anti-inflammatory foods for lupus patients: 1. Omega-3 Rich Foods Omega-3 fatty acids have powerful anti-inflammatory p…	Yes, there are several types of anti-inflammatory foods that can help lupus patients. Lupus is an autoimmune disease in which the immune system attacks the body's own tissues and organs, causing inflammation. Therefore, a diet that focuses on reducing inflammation can be very helpful. Here are some anti-inflammatory foods recommended for lupus patients: 1. Fatty Fish (Rich in Omega-3): Examples: …	Yes, there are several foods known to have anti-inflammatory properties and can help lupus patients manage inflammation. Lupus is an autoimmune disease that causes chronic inflammation, so a diet rich in anti-inflammatory foods can help relieve symptoms. Here are some good anti-inflammatory foods for lupus patients: Fatty fish (salmon, sardines, mackerel) Rich in omega-3 fatty acids, which have a…
13	What kind of diet is recommended to prevent lupus relapse?	Recommended Diet for Preventing Lupus (SLE) Flares The recommended diet pattern for preventing the recurrence of lupus (Systemic Lupus Erythematosus/SLE) must focus on reducing inflammation, supporting the immune system, and avoiding flare triggers. Below are the dietary recommendations for lupus patients: 1. Recommended Foods Anti-Inflammatory Vegetables and Fruits: Green leafy vegetables (spina…	Recommended Diet to Prevent Lupus Flares (SLE) To prevent lupus recurrence, the recommended diet focuses on reducing inflammation and supporting the immune system without triggering an excessive autoimmune response. It is important to remember that every individual can react differently to certain foods, so consultation with a doctor or a nutritionist is highly recommended to tailor the most appr…	Recommended Anti-Inflammatory Diet to Prevent Lupus Flares To prevent lupus recurrence, maintaining a balanced and anti-inflammatory diet is very important. Lupus (SLE – Systemic Lupus Erythematosus) is a chronic autoimmune disease, and while food cannot cure lupus, a specific diet can help reduce inflammation, strengthen the immune system, and prevent flares (recurrences). Below is a guide to th…
14	Are there any supplements that are beneficial for lupus patients?	Yes, there are several supplements that may be beneficial for lupus (Systemic Lupus Erythematosus/SLE) patients, but their use should always be discussed with a doctor first, as lupus is a complex disease that requires appropriate medical management. Some supplements that are frequently studied or recommended to support the health of lupus patients include: 1. Vitamin D Many lupus patients experi…	Lupus is a chronic autoimmune disease, and its management usually involves prescription medications. However, some supplements have shown potential benefits in helping relieve symptoms and support the health of lupus patients, although their use should always be discussed with a doctor, as some supplements can interact with medications or worsen certain conditions. Here are some supplements often…	Lupus is a complex autoimmune disease, and its treatment usually involves medications prescribed by a specialist and lifestyle changes. Regarding supplements, some are sometimes recommended as adjuncts, but caution should be exercised and one should always consult with a doctor or rheumatologist before taking them, as some supplements can interact with lupus medications or worsen the condition. H…
15	HOW TO REDUCE JOINT PAIN IN PEOPLE WITH LUPUS?	Joint pain is a common symptom in people with Systemic Lupus Erythematosus (SLE) or people with lupus (Odapus). Here are some ways to reduce joint pain in lupus patients: 1. Medical Treatment Nonsteroidal Anti-inflammatory Drugs (NSAIDs) such as ibuprofen or naproxen to reduce inflammation and pain. Corticosteroids (e.g., prednisone) to manage severe inflammation. Antimalarial Drugs like hydroxyc…	Managing Joint Pain in Lupus Joint pain is a common and often bothersome symptom for people with Lupus (Odapus). Managing this pain is an essential part of overall lupus care. Here are several ways that can help reduce joint pain in lupus patients: 1. Medical Treatment Nonsteroidal Anti-inflammatory Drugs (NSAIDs): For mild to moderate pain, a doctor may prescribe NSAIDs such as ibuprofen or napr…	Managing Joint Pain in Lupus Joint pain is one of the most common symptoms in people with lupus (ODAPUS). To reduce joint pain in lupus patients, the approach must be holistic, covering medical treatment, lifestyle changes, and supportive care. Here are several ways to do this: 1. Medical Treatment a. Nonsteroidal Anti-inflammatory Drugs (NSAIDs) Examples: ibuprofen, naproxen. Helps reduce mild t…
16	Will taking lupus medication long-term damage the kidneys?	Long-term use of lupus medications can potentially affect kidney health, but this depends on the type of medication, dosage, and the individual patient's condition. Lupus (especially Systemic Lupus Erythematosus/SLE) itself can affect the kidneys (lupus nephritis), so treatment is often necessary to prevent organ damage. Lupus Medications That Can Potentially Affect the Kidneys NSAIDs (Nonsteroid…	It's important to understand that kidney damage is a serious complication of lupus itself (lupus nephritis), not necessarily a direct side effect of all lupus medications. In fact, many lupus medications are prescribed to protect the kidneys from damage caused by the autoimmune inflammation caused by lupus. Here's the explanation: 1. Lupus and the Kidneys: Lupus (Systemic Lupus Erythematosus/SLE)…	Taking lupus medications long-term doesn't always damage the kidneys, but the effects depend on the type of medication used and the patient's condition. Some things to note: Common lupus medications such as hydroxychloroquine (plaquenil) are usually relatively safe for the kidneys and can actually help control lupus. Immunosuppressant medications or corticosteroids can have side effects, includin…
17	What foods should Odapus (People with Lupus) avoid?	People with Lupus need to pay attention to their diet to reduce symptoms and prevent flare-ups. Here are some types of foods that should be avoided or limited: 1. Foods High in Salt (Sodium) Examples: Canned foods, fast food, chips, processed foods, and preserved foods. Reason: Can increase blood pressure and the risk of edema (swelling), especially if people with Lupus are taking corticosteroids…	For people with lupus (ODAPUS), there are several types of food that should be avoided or limited because they can worsen symptoms or trigger flares. Here is a list of these foods: Foods High in Saturated and Trans Fats: These foods can worsen inflammation and increase the risk of cardiovascular disease (heart disease and stroke), which are prevalent in people with lupus. Examples include: Fried …	People with lupus should avoid certain foods that can trigger inflammation or worsen lupus symptoms. Here are some foods that are usually recommended to avoid: Foods high in saturated and trans fats Examples: fried foods, fast food, processed foods, margarine, and foods containing hydrogenated oils. These types of fats can increase the risk of heart disease, which is also a common complication of…
18	Can people with lupus get pregnant?	People with lupus (Systemic Lupus Erythematosus/SLE) can become pregnant, but pregnancy in lupus patients is considered high-risk and requires careful planning and monitoring by a rheumatologist and obstetrician. Factors to Consider Before Getting Pregnant: Lupus Must Be Stable (Remission) It is recommended that lupus be in remission for at least 6 months before becoming pregnant to reduce the ri…	Yes, people with lupus can get pregnant, and most women with lupus can have successful pregnancies and healthy babies. However, pregnancy in a lupus patient is considered a high-risk pregnancy and requires careful planning and monitoring by a doctor. Here are some important points to know: 1. Pregnancy Planning is Very Important: Disease Remission: Ideally, lupus should be in control or remission…	Lupus sufferers can become pregnant, but pregnancy in women with lupus requires special attention and strict medical management. Lupus is an autoimmune disease that can affect various organs of the body, and this condition can impact pregnancy and the health of both mother and fetus. Several things to consider for lupus sufferers who want to become pregnant: Lupus must be in remission or stable f…
19	Can lupus be cured?	Lupus (especially Systemic Lupus Erythematosus/SLE) is a chronic autoimmune disease that cannot be completely cured, but can be managed well through medication and lifestyle changes. Things to Know About Lupus: There Is No Cure – Lupus is a lifelong disease, but symptoms can be controlled until the patient reaches remission (a state without symptoms). Treatment to Control Symptoms – Medications s…	Unfortunately, there is no cure for lupus. Lupus is a long-term (chronic) autoimmune disease that causes the body's immune system to attack its own tissues. While there is no cure, there are many medications and lifestyle changes that can help manage symptoms, prevent flare-ups, and minimize damage to joints and organs. The main goals of lupus treatment are: Managing current symptoms. Preventing …	Lupus, or systemic lupus erythematosus (SLE), currently has no cure. However, the disease can be managed with appropriate medication and lifestyle changes, allowing sufferers to lead a relatively normal life. The goals of lupus treatment are usually to: Reduce inflammation and symptoms Prevent organ damage Prevent flare-ups (recurrence of the disease) Medications such as corticosteroids, immunosu…
20	Should Odapus (People with Lupus) not be exposed to sunlight at all?	People with lupus (Odapus) don't have to avoid sunlight altogether, but they should limit their exposure and protect themselves properly, as UV (ultraviolet) rays can trigger symptom flare-ups in many people with lupus. Reasons to Be Cautious with the Sun: Photosensitivity: Around 60-70% of people with lupus are highly sensitive to UV rays, which can cause: Skin rashes (such as a butterfly rash o…	People with Lupus and Sunlight: Should They Avoid It Completely? It's important for people with lupus to limit their exposure to direct sunlight, but that doesn't mean they should avoid it altogether. The ultraviolet (UV) rays in sunlight can trigger or worsen lupus symptoms in many people with lupus. This is known as photosensitivity. Why is Sunlight Dangerous for People with Lupus? Triggering a…	People with Lupus are advised to avoid direct sun exposure, especially UV (ultraviolet) rays. However, this doesn't mean they should avoid sun exposure altogether, but rather limit and protect themselves from excessive exposure, which can trigger or worsen lupus symptoms. Some things people with Lupus should be aware of regarding sunlight: UV rays can trigger lupus flare-ups. UV exposure can caus…
21	Is a gluten-free diet beneficial for lupus?	A gluten-free diet has not been directly proven to treat or relieve lupus (Systemic Lupus Erythematosus/SLE) symptoms in most patients. However, there are several important considerations regarding lupus and a gluten-free diet: 1. Lupus and Gluten: No Direct Link Lupus is an autoimmune disease in which the immune system attacks the body's own tissues, while gluten sensitivity (such as celiac dise…	The relationship between a gluten-free diet and lupus is complex, and its benefits vary depending on the individual. Here are some key points: Celiac Disease and Lupus: There is a known link between celiac disease (an autoimmune disorder triggered by gluten) and lupus. People with celiac disease are at a higher risk of developing other autoimmune diseases, including lupus. If someone with lupus i…	A gluten-free diet is sometimes considered by some people with lupus, but its benefits aren't always clear and can vary by individual. Lupus is an autoimmune disease that causes inflammation in various parts of the body. Gluten is a protein found in wheat, barley, and rye, which can trigger reactions in people with celiac disease or non-celiac gluten sensitivity. Is a gluten-free diet beneficial …
22	How can I manage my lupus symptoms and improve my quality of life?	Controlling lupus symptoms and improving quality of life requires a holistic approach that involves medical treatment, lifestyle adjustments, and emotional support. Here are some steps you can take: 1. Follow Medical Treatment Disciplinedly Take medications as prescribed: Medications such as nonsteroidal anti-inflammatory drugs (NSAIDs), corticosteroids, immunosuppressants, or antimalarials (such…	Controlling lupus symptoms and improving your quality of life is possible with a combination of medical treatment and lifestyle changes. Here are some key strategies you can implement: 1. Follow Your Medical Treatment Plan Disciplinedly Take Medications as Prescribed by Your Doctor: This is the most important step. Lupus cannot be cured, but its symptoms can be managed with medication. Your docto…	Controlling lupus symptoms and improving your quality of life can be challenging, but there are several important steps that can help you better manage this condition: Regular Consultations and Treatment Always see a specialist, usually a rheumatologist, regularly to get the right treatment for your lupus condition. Medications such as corticosteroids, immunomodulators, or anti-inflammatory drugs…
