# Supplementary material for: Comparing the Accuracy of ChatGPT-4o, DeepSeek-V3, and Gemini 2.5 Flash in Answering Frequently Asked Questions About Systemic Lupus Erythematosus: Quantitative Study
Source: JMIR Form Res. 2026 Jun 8;10:e89156. doi: 10.2196/89156 (PMC13245641; doi:10.2196/89156)
Supplement: Multimedia Appendix 2 [file formative-v10-e89156-s002.xlsx]

## Sheet: Supplementary Table 2 Detailed 
Supplementary Table 2: Detailed Ratings from Individual Raters per Question
Chatbot	Question No.	Rater 1	Rater 2	Rater 3	Rater 4	Rater 5	Average Score
DeepSeek V.3	1	2	2	2	1	2	2025-08-01
	2	1	1	1	1	1	1.0
	3	1	1	2	1	3	2025-06-01
	4	1	1	2	1	1	2025-02-01
	5	1	1	1	1	2	2025-02-01
	6	1	1	2	2	2	2025-06-01
	7	1	1	2	1	2	2025-04-01
	8	2	2	2	2	3	2025-02-02
	9	1	1	1	1	2	2025-02-01
	10	1	1	2	1	2	2025-04-01
	11	1	1	1	1	2	2025-02-01
	12	1	1	1	1	1	1.0
	13	2	1	3	3	3	2025-04-02
	14	1	2	1	1	2	2025-04-01
	15	2	1	4	2	2	2025-02-02
	16	1	2	2	1	1	2025-04-01
	17	1	2	1	1	2	2025-04-01
	18	1	1	2	1	2	2025-04-01
	19	1	1	1	1	2	2025-02-01
	20	2	2	2	2	2	2.0
	21	1	1	2	1	1	2025-02-01
	22	1	1	2	1	1	2025-02-01
Gemini 2.5 Flash	1	1	1	2	1	2	2025-04-01
	2	1	1	1	1	1	1.0
	3	1	1	1	1	2	2025-02-01
	4	1	1	2	1	1	2025-02-01
	5	1	1	1	1	2	2025-02-01
	6	1	1	1	1	1	1.0
	7	1	1	2	1	2	2025-04-01
	8	1	1	2	2	2	2025-06-01
	9	1	1	1	1	2	2025-02-01
	10	1	1	1	1	1	1.0
	11	1	1	1	1	1	1.0
	12	1	1	1	1	1	1.0
	13	1	2	3	2	3	2025-02-02
	14	1	1	1	1	1	1.0
	15	1	1	4	1	1	2025-06-01
	16	1	1	1	1	1	1.0
	17	1	2	1	1	2	2025-04-01
	18	1	1	2	1	1	2025-02-01
	19	1	1	2	2	2	2025-06-01
	20	1	1	1	1	1	1.0
	21	1	2	1	1	1	2025-02-01
	22	1	1	1	1	1	1.0
ChatGPT-4o	1	3	1	3	2	1	2.0
	2	2	1	1	1	1	2025-02-01
	3	2	2	3	2	2	2025-02-02
	4	2	1	2	1	2	2025-06-01
	5	2	2	1	2	2	2025-08-01
	6	2	2	2	2	1	2025-08-01
	7	2	1	2	1	1	2025-04-01
	8	3	1	2	2	2	2.0
	9	2	2	3	2	1	2.0
	10	1	1	2	1	2	2025-04-01
	11	2	1	1	2	2	2025-06-01
	12	2	2	2	2	1	2025-08-01
	13	1	1	3	2	2	2025-08-01
	14	2	1	1	2	1	2025-04-01
	15	1	1	4	2	2	2.0
	16	1	2	2	2	1	2025-06-01
	17	2	2	2	1	2	2025-08-01
	18	2	2	2	2	1	2025-08-01
	19	1	1	2	2	2	2025-06-01
	20	1	2	1	1	1	2025-02-01
	21	2	1	2	2	1	2025-06-01
	22	1	2	2	2	1	2025-06-01
